# Supplementary material for: Structure of the human outer kinetochore KMN network complex
Source: Nat Struct Mol Biol. 2024 Mar 8;31(6):874–83. doi: 10.1038/s41594-024-01249-y (PMC11189301; doi:10.1038/s41594-024-01249-y)
Supplement: Supplementary file 4 — Raw unprocessed data for all biochemistry assays, separated with labeled tabs. [file 41594_2024_1249_MOESM4_ESM.xlsx]

## Sheet: ED Fig. 2d
Body 2 MIS12 Head			Consensus KMN Junction			Body 1 KMN Junction
Resolution (1/A)	FSC		Resolution (1/A)	FSC		Resolution (1/A)	FSC
0.001001	1		0.001001	1		0.001001	1
0.00210778	1		0.00210778	1		0.00210778	1
0.00421557	1		0.00421557	1		0.00421557	0.999999
0.00632335	1		0.00632335	1		0.00632335	0.999999
0.00843113	0.999998		0.00843113	0.999999		0.00843113	0.999997
0.0105389	0.999996		0.0105389	0.999999		0.0105389	0.999995
0.0126467	0.999991		0.0126467	0.999998		0.0126467	0.999991
0.0147545	0.999986		0.0147545	0.999998		0.0147545	0.999986
0.0168623	0.999978		0.0168623	0.999998		0.0168623	0.999983
0.0189701	0.999969		0.0189701	0.999997		0.0189701	0.999981
0.0210778	0.999961		0.0210778	0.999995		0.0210778	0.999978
0.0231856	0.999951		0.0231856	0.999993		0.0231856	0.999973
0.0252934	0.999936		0.0252934	0.999987		0.0252934	0.999957
0.0274012	0.999922		0.0274012	0.999978		0.0274012	0.999934
0.029509	0.999898		0.029509	0.999963		0.029509	0.999905
0.0316168	0.999869		0.0316168	0.999947		0.0316168	0.999877
0.0337245	0.999821		0.0337245	0.999922		0.0337245	0.999839
0.0358323	0.999759		0.0358323	0.999879		0.0358323	0.999761
0.0379401	0.999645		0.0379401	0.999808		0.0379401	0.999637
0.0400479	0.999478		0.0400479	0.999733		0.0400479	0.999455
0.0421557	0.999284		0.0421557	0.999622		0.0421557	0.999238
0.0442635	0.998973		0.0442635	0.99954		0.0442635	0.999004
0.0463712	0.998745		0.0463712	0.999489		0.0463712	0.998718
0.048479	0.998476		0.048479	0.999369		0.048479	0.998274
0.0505868	0.998281		0.0505868	0.999294		0.0505868	0.997992
0.0526946	0.998132		0.0526946	0.999259		0.0526946	0.997903
0.0548024	0.998056		0.0548024	0.999217		0.0548024	0.997993
0.0569102	0.997903		0.0569102	0.999189		0.0569102	0.998102
0.0590179	0.99781		0.0590179	0.999112		0.0590179	0.997947
0.0611257	0.997735		0.0611257	0.99903		0.0611257	0.997699
0.0632335	0.997622		0.0632335	0.998866		0.0632335	0.997335
0.0653413	0.997448		0.0653413	0.998723		0.0653413	0.997062
0.0674491	0.997135		0.0674491	0.998649		0.0674491	0.996974
0.0695569	0.9969		0.0695569	0.998501		0.0695569	0.996873
0.0716646	0.99645		0.0716646	0.998393		0.0716646	0.996896
0.0737724	0.996117		0.0737724	0.998205		0.0737724	0.996706
0.0758802	0.99564		0.0758802	0.997928		0.0758802	0.996366
0.077988	0.995355		0.077988	0.99769		0.077988	0.995998
0.0800958	0.995067		0.0800958	0.997387		0.0800958	0.995525
0.0822036	0.994831		0.0822036	0.997151		0.0822036	0.99521
0.0843113	0.994545		0.0843113	0.996902		0.0843113	0.995008
0.0864191	0.994088		0.0864191	0.996537		0.0864191	0.994833
0.0885269	0.993546		0.0885269	0.996121		0.0885269	0.994681
0.0906347	0.992798		0.0906347	0.995526		0.0906347	0.99427
0.0927425	0.991836		0.0927425	0.995057		0.0927425	0.993937
0.0948503	0.990409		0.0948503	0.994507		0.0948503	0.993342
0.096958	0.98899		0.096958	0.993893		0.096958	0.992559
0.0990658	0.987327		0.0990658	0.993271		0.0990658	0.991865
0.101174	0.985391		0.101174	0.992537		0.101174	0.990988
0.103281	0.983247		0.103281	0.99169		0.103281	0.98995
0.105389	0.980597		0.105389	0.99048		0.105389	0.989012
0.107497	0.97808		0.107497	0.98926		0.107497	0.987797
0.109605	0.974158		0.109605	0.988012		0.109605	0.986493
0.111713	0.970244		0.111713	0.986601		0.111713	0.984829
0.11382	0.96527		0.11382	0.985303		0.11382	0.983488
0.115928	0.960311		0.115928	0.983769		0.115928	0.982029
0.118036	0.954188		0.118036	0.982237		0.118036	0.980941
0.120144	0.94699		0.120144	0.980037		0.120144	0.97909
0.122251	0.94058		0.122251	0.97778		0.122251	0.976979
0.124359	0.932852		0.124359	0.974674		0.124359	0.974345
0.126467	0.925813		0.126467	0.971105		0.126467	0.971189
0.128575	0.919953		0.128575	0.966964		0.128575	0.967599
0.130683	0.912377		0.130683	0.96238		0.130683	0.963879
0.13279	0.906455		0.13279	0.958902		0.13279	0.960141
0.134898	0.899792		0.134898	0.955269		0.134898	0.955846
0.137006	0.893147		0.137006	0.949471		0.137006	0.950489
0.139114	0.886265		0.139114	0.944653		0.139114	0.944888
0.141222	0.878729		0.141222	0.938755		0.141222	0.937779
0.143329	0.872318		0.143329	0.934426		0.143329	0.932163
0.145437	0.867948		0.145437	0.929344		0.145437	0.926247
0.147545	0.85956		0.147545	0.924795		0.147545	0.921187
0.149653	0.850549		0.149653	0.920552		0.149653	0.918524
0.15176	0.841639		0.15176	0.91661		0.15176	0.916179
0.153868	0.830607		0.153868	0.911566		0.153868	0.913893
0.155976	0.817143		0.155976	0.905965		0.155976	0.91017
0.158084	0.803407		0.158084	0.90081		0.158084	0.905455
0.160192	0.789608		0.160192	0.894956		0.160192	0.901128
0.162299	0.776505		0.162299	0.889561		0.162299	0.898093
0.164407	0.764755		0.164407	0.885029		0.164407	0.896317
0.166515	0.755842		0.166515	0.880422		0.166515	0.895758
0.168623	0.752981		0.168623	0.875889		0.168623	0.895595
0.17073	0.755048		0.17073	0.86812		0.17073	0.893587
0.172838	0.759494		0.172838	0.86207		0.172838	0.892556
0.174946	0.769716		0.174946	0.858692		0.174946	0.892743
0.177054	0.782959		0.177054	0.858728		0.177054	0.896176
0.179162	0.799348		0.179162	0.861348		0.179162	0.902571
0.181269	0.815577		0.181269	0.861611		0.181269	0.909511
0.183377	0.83135		0.183377	0.862037		0.183377	0.916885
0.185485	0.841695		0.185485	0.865566		0.185485	0.92346
0.187593	0.844268		0.187593	0.867097		0.187593	0.927869
0.189701	0.839456		0.189701	0.864241		0.189701	0.92967
0.191808	0.83285		0.191808	0.862599		0.191808	0.930665
0.193916	0.834209		0.193916	0.862557		0.193916	0.932317
0.196024	0.842952		0.196024	0.864889		0.196024	0.933444
0.198132	0.852022		0.198132	0.861404		0.198132	0.932975
0.200239	0.854187		0.200239	0.85638		0.200239	0.93067
0.202347	0.849907		0.202347	0.852944		0.202347	0.928659
0.204455	0.842902		0.204455	0.851348		0.204455	0.928914
0.206563	0.83611		0.206563	0.849739		0.206563	0.929185
0.208671	0.828799		0.208671	0.844817		0.208671	0.927672
0.210778	0.81824		0.210778	0.839635		0.210778	0.925795
0.212886	0.800908		0.212886	0.833935		0.212886	0.92172
0.214994	0.777462		0.214994	0.828421		0.214994	0.916761
0.217102	0.745366		0.217102	0.821723		0.217102	0.908497
0.219209	0.706804		0.219209	0.81699		0.219209	0.89935
0.221317	0.662904		0.221317	0.811796		0.221317	0.888536
0.223425	0.620861		0.223425	0.807593		0.223425	0.877134
0.225533	0.58874		0.225533	0.80201		0.225533	0.865073
0.227641	0.568985		0.227641	0.797412		0.227641	0.85266
0.229748	0.55673		0.229748	0.792083		0.229748	0.840442
0.231856	0.537245		0.231856	0.787553		0.231856	0.830517
0.233964	0.507427		0.233964	0.78425		0.233964	0.819793
0.236072	0.468403		0.236072	0.778954		0.236072	0.80648
0.23818	0.427756		0.23818	0.774179		0.23818	0.789026
0.240287	0.382366		0.240287	0.769076		0.240287	0.767983
0.242395	0.336396		0.242395	0.762653		0.242395	0.744914
0.244503	0.299031		0.244503	0.755452		0.244503	0.719955
0.246611	0.27449		0.246611	0.749148		0.246611	0.693953
0.248718	0.25694		0.248718	0.745239		0.248718	0.672884
0.250826	0.233017		0.250826	0.737434		0.250826	0.652335
0.252934	0.205842		0.252934	0.727589		0.252934	0.630189
0.255042	0.186208		0.255042	0.716701		0.255042	0.600675
0.25715	0.176917		0.25715	0.702864		0.25715	0.56834
0.259257	0.169669		0.259257	0.685736		0.259257	0.5357
0.261365	0.155231		0.261365	0.665673		0.261365	0.501973
0.263473	0.141856		0.263473	0.643808		0.263473	0.468283
0.265581	0.123067		0.265581	0.619279		0.265581	0.437577
0.267689	0.104214		0.267689	0.599319		0.267689	0.414187
0.269796	0.081915		0.269796	0.583582		0.269796	0.392204
0.271904	0.065677		0.271904	0.569918		0.271904	0.374633
0.274012	0.053448		0.274012	0.556378		0.274012	0.348173
0.27612	0.045711		0.27612	0.54079		0.27612	0.317799
0.278227	0.039445		0.278227	0.525103		0.278227	0.292511
0.280335	0.038239		0.280335	0.505737		0.280335	0.269286
0.282443	0.04291		0.282443	0.486043		0.282443	0.248707
0.284551	0.046135		0.284551	0.469473		0.284551	0.229885
0.286659	0.046784		0.286659	0.453219		0.286659	0.215635
0.288766	0.042615		0.288766	0.434436		0.288766	0.202501
0.290874	0.037762		0.290874	0.418049		0.290874	0.187937
0.292982	0.029803		0.292982	0.406897		0.292982	0.169334
0.29509	0.027478		0.29509	0.390278		0.29509	0.148502
0.297197	0.024595		0.297197	0.366189		0.297197	0.135227
0.299305	0.023785		0.299305	0.342785		0.299305	0.129462
0.301413	0.018601		0.301413	0.321203		0.301413	0.12699
0.303521	0.014746		0.303521	0.296113		0.303521	0.118906
0.305629	0.012275		0.305629	0.273554		0.305629	0.111704
0.307736	0.012923		0.307736	0.254857		0.307736	0.098311
0.309844	0.013476		0.309844	0.235541		0.309844	0.088109
0.311952	0.012413		0.311952	0.224512		0.311952	0.079911
0.31406	0.015058		0.31406	0.220342		0.31406	0.073018
0.316168	0.018456		0.316168	0.209113		0.316168	0.067424
0.318275	0.024179		0.318275	0.198408		0.318275	0.058018
0.320383	0.024947		0.320383	0.188338		0.320383	0.049273
0.322491	0.02261		0.322491	0.177252		0.322491	0.043959
0.324599	0.020581		0.324599	0.167489		0.324599	0.04285
0.326706	0.017322		0.326706	0.156995		0.326706	0.044215
0.328814	0.012219		0.328814	0.136072		0.328814	0.041619
0.330922	0.009198		0.330922	0.11498		0.330922	0.037587
0.33303	0.001785		0.33303	0.105329		0.33303	0.033665
0.335138	-0.00143		0.335138	0.104214		0.335138	0.027716
0.337245	-0.00424		0.337245	0.104915		0.337245	0.0247
0.339353	-0.00706		0.339353	0.103841		0.339353	0.023889
0.341461	-0.00913		0.341461	0.095284		0.341461	0.025989
0.343569	-0.012		0.343569	0.083981		0.343569	0.025442
0.345677	-0.01549		0.345677	0.07818		0.345677	0.021774
0.347784	-0.01999		0.347784	0.075431		0.347784	0.017279
0.349892	-0.02145		0.349892	0.065994		0.349892	0.013266
0.352	-0.02142		0.352	0.056723		0.352	0.007531
0.354108	-0.02023		0.354108	0.046966		0.354108	0.003367
0.356215	-0.02144		0.356215	0.039		0.356215	-0.00545
0.358323	-0.02348		0.358323	0.036291		0.358323	-0.01538
0.360431	-0.02324		0.360431	0.031938		0.360431	-0.02201
0.362539	-0.01691		0.362539	0.026083		0.362539	-0.02187
0.364647	-0.01162		0.364647	0.018475		0.364647	-0.01652
0.366754	-0.00574		0.366754	0.009306		0.366754	-0.01209
0.368862	-0.00153		0.368862	0.011539		0.368862	-0.00763
0.37097	-0.00155		0.37097	0.013683		0.37097	-0.00408
0.373078	-0.0019		0.373078	0.014113		0.373078	-0.00525
0.375185	-0.00538		0.375185	0.015342		0.375185	-0.00671
0.377293	-0.00615		0.377293	0.016546		0.377293	-0.00585
0.379401	-0.00207		0.379401	0.013466		0.379401	0.000384
0.381509	0.003633		0.381509	0.013731		0.381509	0.008369
0.383617	0.009633		0.383617	0.012837		0.383617	0.013007
0.385724	0.015185		0.385724	0.01175		0.385724	0.015103
0.387832	0.018641		0.387832	0.008101		0.387832	0.01345
0.38994	0.018676		0.38994	0.008108		0.38994	0.014858
0.392048	0.014603		0.392048	0.012175		0.392048	0.014311
0.394156	0.013056		0.394156	0.014548		0.394156	0.012322
0.396263	0.010642		0.396263	0.01799		0.396263	0.009826
0.398371	0.010027		0.398371	0.021403		0.398371	0.004504
0.400479	0.010109		0.400479	0.01772		0.400479	-0.0032
0.402587	0.007206		0.402587	0.012428		0.402587	-0.00628
0.404694	0.00201		0.404694	0.011781		0.404694	-0.012
0.406802	-0.00436		0.406802	0.010273		0.406802	-0.01227
0.40891	-0.01067		0.40891	0.006877		0.40891	-0.00745
0.411018	-0.01001		0.411018	-0.00195		0.411018	-0.000709
0.413126	-0.01018		0.413126	-0.00278		0.413126	0.004924
0.415233	-0.00766		0.415233	0.000457		0.415233	0.004439
0.417341	-0.00416		0.417341	0.003413		0.417341	0.005488
0.419449	5.38e-07		0.419449	0.008018		0.419449	0.006273
0.421557	0.006972		0.421557	0.010415		0.421557	0.006883
0.423665	0.012645		0.423665	0.009625		0.423665	0.003263
0.425772	0.016628		0.425772	0.000547		0.425772	-0.000596
0.42788	0.011012		0.42788	-0.01115		0.42788	-0.00688
0.429988	0.004355		0.429988	-0.01367		0.429988	-0.01012
0.432096	0.00102		0.432096	-0.01104		0.432096	-0.01203
0.434203	0.002677		0.434203	-0.00672		0.434203	-0.01424
0.436311	0.005386		0.436311	-0.00128		0.436311	-0.0135
0.438419	0.006638		0.438419	0.006315		0.438419	-0.01069
0.440527	0.006701		0.440527	0.004812		0.440527	-0.00788
0.442635	0.006526		0.442635	0.002907		0.442635	-0.00885
0.444742	0.006916		0.444742	0.001195		0.444742	-0.01408
0.44685	0.00634		0.44685	-0.000726		0.44685	-0.02083
0.448958	0.007408		0.448958	-0.000724		0.448958	-0.02637
0.451066	0.006799		0.451066	-0.00142		0.451066	-0.03012
0.453173	0.00909		0.453173	0.00124		0.453173	-0.02937
0.455281	0.007674		0.455281	0.000583		0.455281	-0.0287
0.457389	0.004479		0.457389	-0.000312		0.457389	-0.0252
0.459497	0.001088		0.459497	-0.00222		0.459497	-0.02262
0.461605	-0.00231		0.461605	-0.00453		0.461605	-0.0167
0.463712	-0.00368		0.463712	-0.00378		0.463712	-0.01202
0.46582	-0.00409		0.46582	-0.00584		0.46582	-0.00883
0.467928	-0.00556		0.467928	-0.00816		0.467928	-0.00724
0.470036	-0.00928		0.470036	-0.00914		0.470036	-0.01006
0.472144	-0.00778		0.472144	-0.00651		0.472144	-0.01283

## Sheet: ED Fig. 5b
volume	Cenp C 1 TO 71 MBP	Mis12 wt	Mis12 WT Cenp-C	Mis12 283 Cenp-C	Mis12 284 Cenp-C	Mis12 285 Cenp-C
ml	mAU	mAU	mAU	mAU	mAU	mAU
0	-0.013	0	-0.001	0.044	0	0.004
0.0127392	-0.016	0	-0.001	0.006	-0.005	0.012
0.0254785	-0.01	-0.007	-0.002	0.008	-0.014	0.006
0.0382177	-0.015	-0.008	-0.003	0.002	-0.014	0.001
0.050957	-0.028	-0.013	-0.01	0	-0.015	0
0.0636962	-0.031	-0.009	-0.017	-0.006	-0.017	-0.004
0.0764354	-0.03	-0.013	-0.017	-0.006	-0.015	-0.008
0.0891747	-0.032	-0.016	-0.011	-0.004	-0.012	-0.007
0.101914	-0.025	-0.024	-0.017	-0.008	-0.014	-0.004
0.114653	-0.022	-0.021	-0.015	-0.008	-0.016	-0.01
0.127392	-0.038	-0.021	-0.019	-0.008	-0.015	-0.011
0.140132	-0.049	-0.024	-0.016	-0.004	-0.022	-0.002
0.152871	-0.043	-0.02	-0.011	-0.005	-0.02	-0.004
0.16561	-0.042	-0.024	-0.018	-0.01	-0.02	0
0.178349	-0.05	-0.031	-0.022	-0.007	-0.015	0.003
0.191089	-0.047	-0.035	-0.023	-0.003	-0.018	0
0.203828	-0.048	-0.033	-0.02	-0.001	-0.018	-0.003
0.216567	-0.043	-0.033	-0.022	0.004	-0.018	-0.002
0.229306	-0.047	-0.027	-0.027	-0.007	-0.021	-0.006
0.242046	-0.053	-0.03	-0.028	-0.016	-0.029	0.002
0.254785	-0.053	-0.029	-0.021	-0.015	-0.027	0
0.267524	-0.053	-0.027	-0.022	-0.012	-0.026	0.002
0.280263	-0.057	-0.027	-0.026	-0.014	-0.023	-0.001
0.293002	-0.065	-0.033	-0.03	-0.015	-0.023	0
0.305742	-0.065	-0.026	-0.032	-0.02	-0.025	-0.004
0.318481	-0.065	-0.024	-0.029	-0.011	-0.021	-0.003
0.33122	-0.063	-0.033	-0.031	-0.011	-0.023	0
0.343959	-0.06	-0.035	-0.037	-0.014	-0.027	0.001
0.356699	-0.064	-0.036	-0.042	-0.01	-0.027	0.002
0.369438	-0.057	-0.031	-0.034	-0.01	-0.024	0.003
0.382177	-0.064	-0.033	-0.033	-0.018	-0.024	0
0.394916	-0.07	-0.028	-0.026	-0.016	-0.027	0
0.407656	-0.063	-0.026	-0.03	-0.014	-0.027	-0.001
0.420395	-0.076	-0.023	-0.029	-0.021	-0.025	-0.008
0.433134	-0.07	-0.023	-0.03	-0.024	-0.026	-0.005
0.445873	-0.066	-0.026	-0.028	-0.026	-0.031	-0.009
0.458613	-0.066	-0.031	-0.029	-0.031	-0.036	-0.009
0.471352	-0.061	-0.035	-0.03	-0.025	-0.034	0.002
0.484091	-0.054	-0.039	-0.019	-0.023	-0.033	-0.006
0.49683	-0.052	-0.039	-0.02	-0.016	-0.031	-0.008
0.50957	-0.058	-0.037	-0.025	-0.017	-0.036	-0.001
0.522309	-0.056	-0.033	-0.026	-0.029	-0.034	-0.001
0.535048	-0.056	-0.037	-0.029	-0.027	-0.031	-0.003
0.547787	-0.055	-0.038	-0.032	-0.025	-0.036	0.005
0.560526	-0.053	-0.038	-0.04	-0.027	-0.037	0.002
0.573266	-0.058	-0.038	-0.034	-0.022	-0.03	0.001
0.586005	-0.063	-0.031	-0.032	-0.019	-0.034	-0.001
0.598744	-0.061	-0.031	-0.03	-0.022	-0.027	0
0.611483	-0.062	-0.036	-0.034	-0.018	-0.021	0.004
0.624223	-0.057	-0.033	-0.03	-0.018	-0.023	0.003
0.636962	-0.061	-0.03	-0.03	-0.026	-0.03	0.003
0.649701	-0.065	-0.036	-0.028	-0.024	-0.028	0.002
0.66244	-0.062	-0.047	-0.031	-0.028	-0.03	0.004
0.67518	-0.064	-0.05	-0.034	-0.029	-0.032	0.004
0.687919	-0.062	-0.051	-0.035	-0.03	-0.03	0.008
0.700658	-0.063	-0.051	-0.032	-0.033	-0.028	0.007
0.713397	-0.067	-0.053	-0.034	-0.034	-0.021	0.004
0.726137	-0.07	-0.053	-0.035	-0.034	-0.017	0.004
0.738876	-0.067	-0.061	-0.031	-0.031	-0.019	0.005
0.751615	-0.064	-0.052	-0.028	-0.031	-0.022	0.003
0.764354	-0.069	-0.049	-0.031	-0.027	-0.021	0.004
0.777094	-0.067	-0.048	-0.031	-0.03	-0.017	-0.001
0.789833	-0.07	-0.046	-0.031	-0.029	-0.021	-0.002
0.802572	-0.069	-0.051	-0.033	-0.023	-0.026	-0.004
0.815311	-0.066	-0.054	-0.032	-0.027	-0.028	0
0.82805	-0.069	-0.061	-0.034	-0.033	-0.023	0.005
0.84079	-0.065	-0.058	-0.023	-0.032	-0.02	0.005
0.853529	-0.061	-0.055	-0.028	-0.025	-0.021	0.002
0.866268	-0.051	-0.054	-0.031	-0.028	-0.025	0.004
0.879007	-0.055	-0.057	-0.036	-0.028	-0.024	0.018
0.891747	-0.051	-0.057	-0.025	-0.023	-0.031	0.019
0.904486	-0.051	-0.055	-0.018	-0.025	-0.033	0.017
0.917225	-0.057	-0.048	-0.013	-0.025	-0.026	0.021
0.929964	-0.063	-0.051	-0.001	-0.026	-0.018	0.031
0.942704	-0.063	-0.046	0.013	-0.023	-0.01	0.046
0.955443	-0.059	-0.04	0.024	-0.023	-0.003	0.065
0.968182	-0.063	-0.03	0.037	-0.019	0.009	0.096
0.980921	-0.068	-0.026	0.047	-0.018	0.025	0.148
0.993661	-0.061	-0.028	0.066	-0.01	0.05	0.234
1.0064	-0.056	-0.016	0.097	-0.003	0.093	0.359
1.01914	-0.052	-0.001	0.138	0.021	0.155	0.508
1.03188	-0.055	0.005	0.171	0.058	0.224	0.629
1.04462	-0.053	0.012	0.19	0.106	0.287	0.682
1.05736	-0.053	0.023	0.212	0.17	0.328	0.676
1.0701	-0.049	0.026	0.222	0.237	0.363	0.631
1.08284	-0.054	0.021	0.243	0.345	0.423	0.599
1.09557	-0.062	0.02	0.286	0.496	0.512	0.603
1.10831	-0.064	0.029	0.342	0.695	0.642	0.631
1.12105	-0.066	0.045	0.423	0.969	0.807	0.684
1.13379	-0.059	0.06	0.517	1.338	0.997	0.769
1.14653	-0.055	0.083	0.632	1.748	1.201	0.87
1.15927	-0.056	0.118	0.772	2.212	1.442	0.998
1.17201	-0.058	0.162	0.941	2.714	1.794	1.184
1.18475	-0.057	0.212	1.178	3.213	2.37	1.536
1.19749	-0.059	0.274	1.564	3.725	3.421	2.189
1.21023	-0.055	0.356	2.194	4.272	5.313	3.312
1.22297	-0.061	0.442	3.393	4.967	8.531	5.432
1.23571	-0.065	0.576	5.31	6.01	12.96	8.628
1.24845	-0.063	0.812	8.018	7.714	18.676	12.841
1.26118	-0.059	1.263	11.796	10.46	24.999	18.129
1.27392	-0.057	2.232	16.501	14.405	30.775	23.807
1.28666	-0.059	3.937	21.444	19.501	35.704	28.926
1.2994	-0.05	6.406	26.22	25.109	38.995	33.039
1.31214	-0.051	9.89	30.134	30.168	40.227	35.511
1.32488	-0.047	13.853	32.618	34.276	39.752	36.227
1.33762	-0.046	17.538	33.601	36.835	37.87	35.447
1.35036	-0.043	20.641	33.157	37.629	35.139	33.441
1.3631	-0.048	22.496	31.399	36.667	31.702	30.601
1.37584	-0.039	23.08	28.976	34.504	28.166	27.499
1.38858	-0.044	22.544	26.081	31.708	24.833	24.243
1.40132	-0.048	21.107	23.115	28.487	21.647	21.217
1.41406	-0.038	19.182	20.378	25.224	18.801	18.587
1.42679	-0.026	17.099	17.772	22.258	16.334	16.135
1.43953	-0.028	15.009	15.462	19.538	14.155	14.002
1.45227	-0.026	13.132	13.54	17.101	12.259	12.27
1.46501	-0.02	11.522	11.781	15.025	10.61	10.727
1.47775	-0.023	10.081	10.254	13.19	9.169	9.435
1.49049	-0.024	8.834	8.97	11.52	7.888	8.396
1.50323	-0.016	7.817	7.83	10.085	6.839	7.521
1.51597	-0.012	6.897	6.848	8.809	5.988	6.814
1.52871	-0.003	6.088	6.036	7.626	5.284	6.241
1.54145	0	5.433	5.348	6.618	4.768	5.757
1.55419	0.002	4.847	4.791	5.754	4.425	5.358
1.56693	0.016	4.347	4.342	4.991	4.168	5.017
1.57967	0.023	3.94	3.974	4.348	4.004	4.71
1.5924	0.033	3.581	3.691	3.852	3.894	4.44
1.60514	0.045	3.262	3.48	3.417	3.782	4.207
1.61788	0.053	2.989	3.327	3.057	3.673	3.99
1.63062	0.069	2.742	3.212	2.773	3.559	3.801
1.64336	0.093	2.507	3.14	2.545	3.415	3.639
1.6561	0.115	2.3	3.102	2.356	3.267	3.502
1.66884	0.144	2.12	3.092	2.211	3.129	3.388
1.68158	0.185	1.95	3.101	2.096	2.977	3.297
1.69432	0.23	1.802	3.136	2.004	2.84	3.226
1.70706	0.283	1.671	3.19	1.931	2.713	3.169
1.7198	0.344	1.54	3.258	1.88	2.595	3.122
1.73254	0.408	1.432	3.338	1.832	2.489	3.1
1.74528	0.476	1.332	3.434	1.79	2.393	3.09
1.75801	0.548	1.241	3.546	1.761	2.302	3.089
1.77075	0.61	1.151	3.664	1.72	2.228	3.101
1.78349	0.665	1.068	3.806	1.686	2.162	3.119
1.79623	0.715	0.998	3.986	1.651	2.109	3.159
1.80897	0.784	0.935	4.194	1.633	2.07	3.22
1.82171	0.899	0.874	4.465	1.628	2.048	3.314
1.83445	1.155	0.817	4.823	1.666	2.056	3.451
1.84719	1.657	0.769	5.275	1.757	2.102	3.666
1.85993	2.531	0.727	5.862	1.933	2.181	3.966
1.87267	4.165	0.687	6.607	2.215	2.328	4.397
1.88541	6.612	0.646	7.45	2.625	2.532	4.927
1.89815	9.705	0.608	8.329	3.162	2.777	5.529
1.91089	13.397	0.576	9.187	3.763	3.04	6.167
1.92362	17.177	0.546	9.849	4.372	3.307	6.738
1.93636	20.337	0.518	10.259	4.907	3.519	7.162
1.9491	22.584	0.494	10.393	5.278	3.671	7.403
1.96184	23.552	0.46	10.182	5.447	3.713	7.393
1.97458	23.309	0.445	9.712	5.416	3.648	7.166
1.98732	22.163	0.427	9.042	5.21	3.514	6.761
2.00006	20.378	0.407	8.271	4.873	3.312	6.237
2.0128	18.343	0.379	7.504	4.453	3.067	5.686
2.02554	16.324	0.367	6.715	4.02	2.81	5.1
2.03828	14.354	0.354	5.984	3.599	2.552	4.541
2.05102	12.592	0.331	5.348	3.193	2.303	4.056
2.06376	11.101	0.317	4.761	2.838	2.081	3.603
2.0765	9.723	0.307	4.234	2.527	1.881	3.201
2.08924	8.514	0.297	3.763	2.247	1.7	2.865
2.10197	7.473	0.289	3.328	1.992	1.541	2.562
2.11471	6.502	0.28	2.932	1.779	1.406	2.298
2.12745	5.629	0.273	2.581	1.576	1.278	2.079
2.14019	4.88	0.267	2.252	1.393	1.164	1.894
2.15293	4.224	0.251	1.965	1.244	1.074	1.731
2.16567	3.677	0.231	1.725	1.112	1.004	1.597
2.17841	3.238	0.218	1.517	1.004	0.942	1.483
2.19115	2.913	0.209	1.344	0.91	0.887	1.387
2.20389	2.676	0.208	1.201	0.831	0.842	1.295
2.21663	2.496	0.196	1.084	0.765	0.801	1.219
2.22937	2.367	0.183	0.989	0.708	0.774	1.153
2.24211	2.258	0.177	0.91	0.661	0.752	1.087
2.25485	2.154	0.17	0.846	0.623	0.726	1.025
2.26758	2.037	0.164	0.786	0.587	0.706	0.966
2.28032	1.922	0.163	0.743	0.565	0.679	0.915
2.29306	1.793	0.159	0.701	0.531	0.652	0.87
2.3058	1.662	0.151	0.664	0.505	0.623	0.824
2.31854	1.535	0.137	0.629	0.481	0.601	0.783
2.33128	1.421	0.136	0.601	0.468	0.571	0.748
2.34402	1.317	0.124	0.579	0.444	0.55	0.72
2.35676	1.211	0.122	0.558	0.432	0.531	0.689
2.3695	1.124	0.115	0.532	0.421	0.508	0.657
2.38224	1.043	0.104	0.507	0.392	0.478	0.624
2.39498	0.946	0.077	0.455	0.353	0.423	0.569
2.40772	0.837	0.028	0.371	0.281	0.324	0.481
2.42046	0.714	-0.039	0.231	0.159	0.158	0.335
2.43319	0.564	-0.152	0.023	-0.002	-0.071	0.134
2.44593	0.401	-0.288	-0.203	-0.194	-0.354	-0.088
2.45867	0.263	-0.404	-0.424	-0.371	-0.648	-0.303
2.47141	0.156	-0.473	-0.596	-0.482	-0.905	-0.467
2.48415	0.104	-0.498	-0.688	-0.52	-1.091	-0.551
2.49689	0.1	-0.479	-0.703	-0.48	-1.188	-0.563

## Sheet: ED Fig. 7b
volume	Mis12 wt Ndc80	Ndc80	Mis12 286 Ndc80	Mis12 287 Ndc80	Mis12	Mis12 289 Ndc80
ml	mAU	mAU	mAU	mAU	mAU	mAU
0	-0.009	-0.002	-0.018	-0.001	0.003	-0.006
0.0126394	0.008	-0.002	-0.01	-0.012	0.011	0.007
0.0252789	0	-0.009	-0.013	-0.021	0.004	-0.007
0.0379183	-0.005	-0.007	-0.021	-0.022	0.002	-0.012
0.0505578	-0.013	-0.01	-0.026	-0.036	0.001	-0.009
0.0631972	-0.012	-0.018	-0.025	-0.031	-0.003	-0.024
0.0758366	-0.017	-0.017	-0.028	-0.048	0.001	-0.027
0.0884761	-0.017	-0.024	-0.032	-0.047	0.002	-0.031
0.101116	-0.014	-0.009	-0.033	-0.054	-0.002	-0.038
0.113755	-0.012	-0.015	-0.041	-0.057	0.002	-0.044
0.126394	-0.021	-0.019	-0.043	-0.063	0.004	-0.046
0.139034	-0.025	-0.014	-0.042	-0.063	-0.004	-0.05
0.151673	-0.021	-0.023	-0.037	-0.067	-0.003	-0.056
0.164313	-0.026	-0.02	-0.039	-0.066	-0.009	-0.065
0.176952	-0.022	-0.02	-0.045	-0.074	-0.008	-0.07
0.189592	-0.029	-0.015	-0.046	-0.072	-0.011	-0.074
0.202231	-0.028	-0.005	-0.045	-0.076	-0.01	-0.082
0.21487	-0.03	-0.015	-0.05	-0.087	-0.013	-0.089
0.22751	-0.022	-0.021	-0.052	-0.097	-0.013	-0.096
0.240149	-0.027	-0.017	-0.051	-0.092	-0.007	-0.096
0.252789	-0.02	-0.02	-0.052	-0.096	-0.009	-0.093
0.265428	-0.016	-0.022	-0.054	-0.096	-0.007	-0.096
0.278068	-0.017	-0.015	-0.049	-0.109	-0.009	-0.108
0.290707	-0.032	-0.019	-0.047	-0.117	-0.008	-0.11
0.303347	-0.026	-0.022	-0.05	-0.115	-0.001	-0.113
0.315986	-0.028	-0.021	-0.049	-0.113	-0.001	-0.11
0.328625	-0.028	-0.024	-0.053	-0.124	-0.007	-0.117
0.341265	-0.031	-0.024	-0.058	-0.121	-0.017	-0.111
0.353904	-0.025	-0.028	-0.053	-0.127	-0.019	-0.115
0.366544	-0.031	-0.03	-0.058	-0.127	-0.019	-0.123
0.379183	-0.02	-0.028	-0.057	-0.12	-0.021	-0.122
0.391823	-0.025	-0.031	-0.057	-0.13	-0.021	-0.125
0.404462	-0.02	-0.035	-0.057	-0.131	-0.021	-0.129
0.417101	-0.017	-0.041	-0.065	-0.13	-0.022	-0.131
0.429741	-0.01	-0.037	-0.066	-0.131	-0.017	-0.138
0.44238	-0.02	-0.04	-0.069	-0.144	-0.017	-0.137
0.45502	-0.015	-0.041	-0.073	-0.143	-0.016	-0.149
0.467659	-0.014	-0.04	-0.07	-0.144	-0.02	-0.15
0.480299	-0.024	-0.05	-0.076	-0.145	-0.021	-0.155
0.492938	-0.023	-0.043	-0.078	-0.153	-0.028	-0.162
0.505578	-0.022	-0.039	-0.071	-0.159	-0.028	-0.158
0.518217	-0.018	-0.039	-0.075	-0.152	-0.027	-0.153
0.530856	-0.023	-0.033	-0.068	-0.15	-0.029	-0.153
0.543496	-0.023	-0.044	-0.073	-0.162	-0.03	-0.151
0.556135	-0.024	-0.044	-0.076	-0.166	-0.032	-0.15
0.568775	-0.015	-0.037	-0.075	-0.168	-0.022	-0.16
0.581414	-0.011	-0.026	-0.07	-0.148	-0.021	-0.16
0.594054	-0.013	-0.019	-0.068	-0.133	-0.023	-0.163
0.606693	-0.018	-0.035	-0.062	-0.148	-0.029	-0.173
0.619333	-0.025	-0.038	-0.076	-0.156	-0.021	-0.186
0.631972	-0.023	-0.036	-0.074	-0.168	-0.024	-0.189
0.644611	-0.017	-0.04	-0.075	-0.177	-0.026	-0.185
0.657251	-0.02	-0.055	-0.088	-0.181	-0.028	-0.187
0.66989	-0.019	-0.061	-0.093	-0.19	-0.038	-0.185
0.68253	-0.024	-0.063	-0.094	-0.186	-0.035	-0.197
0.695169	-0.024	-0.058	-0.089	-0.191	-0.034	-0.196
0.707809	-0.026	-0.058	-0.088	-0.209	-0.026	-0.204
0.720448	-0.031	-0.059	-0.081	-0.206	-0.025	-0.205
0.733087	-0.03	-0.052	-0.083	-0.203	-0.026	-0.197
0.745727	-0.03	-0.058	-0.081	-0.214	-0.031	-0.202
0.758366	-0.034	-0.065	-0.08	-0.217	-0.022	-0.207
0.771006	-0.036	-0.057	-0.081	-0.218	-0.011	-0.207
0.783645	-0.033	-0.051	-0.082	-0.223	-0.02	-0.212
0.796285	-0.03	-0.046	-0.083	-0.222	-0.016	-0.202
0.808924	-0.038	-0.018	-0.086	-0.222	-0.017	-0.197
0.821564	0.002	0.042	-0.078	-0.194	-0.018	-0.201
0.834203	0.277	0.443	-0.057	0.027	-0.011	-0.129
0.846842	0.919	1.456	0.12	0.525	0.01	0.334
0.859482	1.647	2.617	0.546	1.109	0.017	1.342
0.872121	1.936	3.189	1.037	1.493	0.036	2.405
0.884761	1.935	2.999	1.371	1.591	0.07	2.968
0.8974	1.898	2.485	1.515	1.49	0.092	3.04
0.91004	1.946	1.915	1.539	1.313	0.1	2.865
0.922679	2.028	1.452	1.513	1.118	0.1	2.591
0.935318	2.142	1.13	1.451	0.939	0.086	2.307
0.947958	2.311	0.949	1.351	0.794	0.074	2.017
0.960597	2.51	0.879	1.243	0.685	0.058	1.744
0.973237	2.671	0.867	1.139	0.611	0.05	1.506
0.985876	2.776	0.878	1.065	0.554	0.038	1.329
0.998516	2.821	0.848	1.016	0.507	0.033	1.193
1.01116	2.836	0.79	0.984	0.487	0.029	1.095
1.02379	2.879	0.729	0.969	0.484	0.025	1.03
1.03643	3.106	0.667	0.964	0.495	0.025	0.997
1.04907	3.909	0.638	0.986	0.532	0.014	0.996
1.06171	6.376	0.64	1.035	0.572	0.019	1.007
1.07435	11.823	0.668	1.089	0.61	0.024	1.029
1.08699	20.964	0.71	1.152	0.663	0.026	1.069
1.09963	33.516	0.753	1.216	0.702	0.027	1.107
1.11227	47.507	0.782	1.267	0.749	0.03	1.136
1.12491	59.265	0.801	1.329	0.807	0.027	1.176
1.13755	66.766	0.815	1.397	0.901	0.021	1.202
1.15019	69.091	0.834	1.502	1.255	0.03	1.226
1.16283	66.377	0.943	1.739	2.495	0.029	1.262
1.17547	60.874	1.4	2.508	5.811	0.029	1.347
1.18811	53.941	2.65	4.535	12.823	0.033	1.646
1.20075	46.596	5.445	8.814	24.473	0.04	2.662
1.21339	39.674	10.868	16.492	37.571	0.045	5.159
1.22603	33.642	19.005	27.343	48.666	0.05	10.083
1.23867	28.729	28.754	38.575	54.807	0.05	18.241
1.2513	25.08	38.476	47.64	55.235	0.058	29.083
1.26394	22.622	45.189	52.594	52.305	0.072	40.024
1.27658	20.967	48.041	53.651	47.609	0.09	48.626
1.28922	19.743	47.343	51.924	42.273	0.114	53.066
1.30186	18.687	44.019	48.193	37.052	0.14	52.867
1.3145	17.544	39.081	43.377	32.347	0.159	49.69
1.32714	16.264	33.695	38.266	28.341	0.194	44.806
1.33978	14.942	28.56	33.446	25.172	0.229	39.248
1.35242	13.618	24.053	29.098	22.688	0.293	33.712
1.36506	12.34	20.364	25.408	20.743	0.376	28.804
1.3777	11.149	17.331	22.409	19.241	0.473	24.592
1.39034	10.063	14.795	19.912	18.185	0.592	21.084
1.40298	9.095	12.72	17.877	17.45	0.756	18.331
1.41562	8.259	11.011	16.259	17.023	1.019	16.056
1.42826	7.551	9.533	14.951	16.893	1.538	14.179
1.4409	7.007	8.298	13.935	17.025	2.743	12.628
1.45354	6.653	7.25	13.191	17.338	5.335	11.331
1.46617	6.502	6.346	12.773	17.771	9.688	10.204
1.47881	6.55	5.559	12.752	18.205	15.659	9.295
1.49145	6.701	4.871	13.117	18.436	22.175	8.723
1.50409	6.817	4.271	13.804	18.364	27.623	8.904
1.51673	6.764	3.762	14.663	17.922	30.627	10.216
1.52937	6.514	3.318	15.427	17.047	30.951	12.794
1.54201	6.058	2.924	15.893	15.866	28.914	16.288
1.55465	5.526	2.585	15.938	14.496	25.627	19.851
1.56729	4.953	2.293	15.5	13.095	21.995	22.522
1.57993	4.404	2.029	14.673	11.69	18.429	23.839
1.59257	3.918	1.815	13.617	10.433	15.401	23.896
1.60521	3.5	1.626	12.442	9.304	12.886	22.865
1.61785	3.151	1.448	11.263	8.324	10.807	21.249
1.63049	2.852	1.308	10.177	7.481	9.141	19.355
1.64313	2.607	1.179	9.173	6.761	7.814	17.403
1.65577	2.397	1.074	8.278	6.127	6.711	15.583
1.66841	2.216	0.988	7.53	5.569	5.776	13.936
1.68105	2.056	0.906	6.886	5.085	5.002	12.479
1.69368	1.926	0.841	6.339	4.655	4.363	11.215
1.70632	1.825	0.797	5.877	4.272	3.818	10.133
1.71896	1.739	0.748	5.461	3.931	3.354	9.218
1.7316	1.652	0.715	5.094	3.617	2.952	8.431
1.74424	1.582	0.691	4.763	3.33	2.612	7.749
1.75688	1.513	0.674	4.453	3.05	2.306	7.158
1.76952	1.455	0.656	4.181	2.815	2.048	6.641
1.78216	1.396	0.643	3.932	2.602	1.833	6.189
1.7948	1.356	0.624	3.703	2.412	1.644	5.783
1.80744	1.317	0.597	3.499	2.236	1.489	5.422
1.82008	1.27	0.566	3.316	2.077	1.351	5.099
1.83272	1.223	0.54	3.153	1.934	1.225	4.807
1.84536	1.18	0.505	2.999	1.804	1.114	4.545
1.858	1.142	0.475	2.871	1.685	1.026	4.298
1.87064	1.106	0.452	2.737	1.584	0.946	4.082
1.88328	1.07	0.426	2.611	1.487	0.881	3.888
1.89592	1.046	0.403	2.491	1.387	0.824	3.702
1.90856	1.027	0.392	2.38	1.288	0.757	3.549
1.92119	1.01	0.382	2.277	1.211	0.705	3.406
1.93383	0.98	0.378	2.176	1.137	0.666	3.267
1.94647	0.955	0.37	2.077	1.054	0.626	3.136
1.95911	0.925	0.363	1.983	0.995	0.606	3.015
1.97175	0.917	0.348	1.896	0.96	0.588	2.903
1.98439	0.922	0.358	1.83	0.923	0.586	2.795
1.99703	0.948	0.383	1.775	0.915	0.636	2.671
2.00967	0.999	0.416	1.765	0.921	0.712	2.456
2.02231	1.035	0.453	1.83	0.918	0.808	2.018
2.03495	1.058	0.457	1.964	0.925	0.927	1.429
2.04759	1.082	0.471	2.194	0.948	1.103	0.916
2.06023	1.097	0.488	2.624	0.956	1.334	0.651
2.07287	1.066	0.496	3.383	0.941	1.647	0.731
2.08551	0.917	0.423	4.254	0.823	2.013	0.988
2.09815	0.547	0.161	5.112	0.505	2.349	1.276
2.11079	0.085	-0.237	5.809	0.199	2.581	1.465
2.12343	-0.047	-0.417	6.047	0.225	2.631	1.375
2.13607	0.249	-0.144	5.967	0.526	2.525	1.077
2.1487	0.689	0.216	5.872	0.788	2.285	0.905
2.16134	0.995	0.461	5.762	0.91	1.99	1.127
2.17398	1.173	0.607	5.477	0.982	1.743	1.599
2.18662	1.251	0.705	5.192	1.043	1.627	1.997
2.19926	1.245	0.77	5.215	1.075	1.67	2.267
2.2119	1.166	0.782	5.604	1.082	1.789	2.421
2.22454	1.052	0.74	6.188	1.059	1.893	2.419
2.23718	0.935	0.671	6.643	0.977	1.904	2.302
2.24982	0.826	0.579	6.798	0.865	1.818	2.12
2.26246	0.754	0.492	6.568	0.732	1.618	1.93
2.2751	0.707	0.412	6.002	0.623	1.403	1.764
2.28774	0.679	0.335	5.284	0.52	1.196	1.644
2.30038	0.662	0.285	4.555	0.447	1.029	1.557
2.31302	0.654	0.245	3.928	0.391	0.899	1.477
2.32566	0.653	0.212	3.436	0.344	0.792	1.398
2.3383	0.658	0.193	3.055	0.294	0.707	1.333
2.35094	0.657	0.172	2.741	0.259	0.62	1.258
2.36358	0.649	0.146	2.44	0.222	0.54	1.188
2.37621	0.644	0.126	2.146	0.179	0.469	1.134
2.38885	0.636	0.105	1.866	0.157	0.403	1.098
2.40149	0.628	0.085	1.618	0.122	0.35	1.067
2.41413	0.629	0.07	1.389	0.091	0.302	1.039
2.42677	0.621	0.05	1.211	0.071	0.259	1.006
2.43941	0.617	0.04	1.069	0.065	0.233	0.978
2.45205	0.619	0.036	0.966	0.04	0.21	0.957
2.46469	0.615	0.02	0.887	0.02	0.197	0.929
2.47733	0.608	0.015	0.837	0.02	0.18	0.897
2.48997	0.602	0.01	0.785	0.018	0.169	0.878

## Sheet: ED Fig. 9b
volume	Mis12wt Knl1	Mis12 wt	Knl1 wt	Mis12wt Knl1 mut1	Mis12wt Knl1 mut2	Mis12wt Knl1 mut3	Mis12 288 Knl1wt	Mis12 Nsl 1 to 264 Knl1 mut1	Mis12 Nsl 1 to 264 Knl1 mut2
ml	mAU	mAU	mAU	mAU	mAU	mAU	mAU	mAU	mAU
0	0.009	0.003	0.001	-0.001	-0.005	0	-0.005	0.007	-0.011
0.0126464	-0.002	0.011	0.005	-0.01	0.006	-0.005	0.003	0.006	-0.006
0.0252929	0.004	0.004	0.008	-0.014	0.003	-0.007	0.007	0.009	-0.011
0.0379393	0.005	0.002	0	-0.022	0.005	-0.013	0.01	0.008	-0.01
0.0505857	0.005	0.001	-0.007	-0.016	0.002	-0.014	0.001	-0.002	-0.013
0.0632322	0.002	-0.003	-0.012	-0.016	-0.001	-0.027	-0.004	-0.011	-0.03
0.0758786	0.001	0.001	-0.021	-0.023	0.001	-0.025	0.002	-0.009	-0.031
0.0885251	-0.004	0.002	-0.02	-0.018	0.011	-0.036	0.002	-0.005	-0.028
0.101171	0.001	-0.002	-0.026	-0.022	0.013	-0.038	0.003	-0.008	-0.024
0.113818	-0.001	0.002	-0.021	-0.021	0.009	-0.037	-0.004	-0.007	-0.026
0.126464	-0.004	0.004	-0.024	-0.025	0.006	-0.035	-0.004	-0.005	-0.033
0.139111	-0.01	-0.004	-0.02	-0.02	0	-0.031	-0.011	-0.001	-0.043
0.151757	-0.003	-0.003	-0.02	-0.022	0.007	-0.018	-0.001	-0.004	-0.05
0.164404	-0.008	-0.009	-0.025	-0.016	0.007	-0.026	-0.006	-0.011	-0.05
0.17705	-0.009	-0.008	-0.02	-0.021	0.003	-0.029	-0.016	-0.005	-0.053
0.189697	0	-0.011	-0.019	-0.017	0.009	-0.038	-0.009	-0.003	-0.064
0.202343	0	-0.01	-0.023	-0.017	0.01	-0.041	-0.02	-0.01	-0.066
0.214989	0.001	-0.013	-0.017	-0.015	0.009	-0.036	-0.025	-0.002	-0.066
0.227636	-0.005	-0.013	-0.022	-0.011	0.017	-0.039	-0.026	-0.001	-0.067
0.240282	-0.012	-0.007	-0.029	-0.012	0.02	-0.042	-0.021	-0.006	-0.066
0.252929	-0.008	-0.009	-0.039	-0.008	0.018	-0.033	-0.027	-0.004	-0.078
0.265575	-0.007	-0.007	-0.045	-0.009	0.017	-0.039	-0.029	0	-0.077
0.278222	-0.01	-0.009	-0.041	-0.008	0.02	-0.033	-0.027	-0.004	-0.083
0.290868	-0.004	-0.008	-0.051	-0.011	0.019	-0.036	-0.02	-0.004	-0.076
0.303514	-0.007	-0.001	-0.052	-0.01	0.024	-0.034	-0.028	-0.008	-0.079
0.316161	-0.006	-0.001	-0.044	-0.011	0.008	-0.045	-0.031	-0.005	-0.083
0.328807	-0.014	-0.007	-0.047	-0.009	0.002	-0.04	-0.029	0	-0.081
0.341454	-0.016	-0.017	-0.058	-0.01	0.006	-0.036	-0.032	-0.004	-0.076
0.3541	-0.016	-0.019	-0.063	-0.012	0.004	-0.042	-0.025	-0.003	-0.089
0.366747	-0.017	-0.019	-0.066	-0.005	0.011	-0.043	-0.023	-0.002	-0.097
0.379393	-0.017	-0.021	-0.065	-0.007	0.013	-0.051	-0.029	-0.008	-0.095
0.39204	-0.021	-0.021	-0.07	-0.005	0.01	-0.05	-0.023	-0.009	-0.098
0.404686	-0.023	-0.021	-0.072	-0.004	0.011	-0.055	-0.014	0.001	-0.098
0.417332	-0.024	-0.022	-0.072	-0.004	0.009	-0.05	-0.011	-0.005	-0.098
0.429979	-0.024	-0.017	-0.068	0	0.006	-0.055	-0.01	0	-0.095
0.442625	-0.028	-0.017	-0.066	-0.002	0.006	-0.045	-0.011	0.001	-0.092
0.455272	-0.019	-0.016	-0.074	-0.005	0.001	-0.043	-0.007	0.006	-0.094
0.467918	-0.015	-0.02	-0.076	-0.004	-0.009	-0.039	-0.009	0.005	-0.092
0.480565	-0.007	-0.021	-0.075	-0.005	0.001	-0.037	-0.009	0.005	-0.075
0.493211	-0.017	-0.028	-0.072	-0.01	0.002	-0.043	-0.015	-0.004	-0.081
0.505857	-0.015	-0.028	-0.071	-0.007	0.003	-0.044	-0.015	-0.005	-0.079
0.518504	-0.017	-0.027	-0.07	-0.003	0.005	-0.049	-0.01	-0.001	-0.072
0.53115	-0.022	-0.029	-0.064	-0.006	0.008	-0.044	-0.011	-0.002	-0.078
0.543797	-0.025	-0.03	-0.06	-0.01	0.013	-0.041	-0.015	-0.004	-0.067
0.556443	-0.025	-0.032	-0.064	-0.008	0.003	-0.05	-0.019	-0.002	-0.07
0.56909	-0.024	-0.022	-0.063	-0.008	0.012	-0.047	-0.018	0.005	-0.079
0.581736	-0.021	-0.021	-0.069	-0.001	0.024	-0.04	-0.025	0.011	-0.071
0.594382	-0.022	-0.023	-0.071	0.01	0.027	-0.042	-0.018	0.013	-0.079
0.607029	-0.022	-0.029	-0.06	0.003	0.029	-0.031	-0.014	0.002	-0.073
0.619675	-0.024	-0.021	-0.068	0.005	0.028	-0.037	-0.005	0.002	-0.074
0.632322	-0.029	-0.024	-0.073	-0.005	0.023	-0.043	-0.002	0.006	-0.069
0.644968	-0.027	-0.026	-0.075	-0.007	0.026	-0.044	-0.007	0.004	-0.064
0.657615	-0.032	-0.028	-0.069	-0.007	0.029	-0.038	-0.007	0.003	-0.065
0.670261	-0.046	-0.038	-0.083	-0.004	0.026	-0.033	-0.015	0.004	-0.066
0.682908	-0.04	-0.035	-0.084	0	0.022	-0.03	-0.018	0.003	-0.05
0.695554	-0.037	-0.034	-0.086	-0.001	0.018	-0.028	-0.024	0.005	-0.055
0.7082	-0.042	-0.026	-0.083	-0.01	0.027	-0.029	-0.027	0	-0.058
0.720847	-0.039	-0.025	-0.086	-0.007	0.027	-0.032	-0.023	0.003	-0.056
0.733493	-0.043	-0.026	-0.085	-0.006	0.029	-0.032	-0.024	0.005	-0.047
0.74614	-0.049	-0.031	-0.082	-0.011	0.018	-0.043	-0.026	0.001	-0.045
0.758786	-0.052	-0.022	-0.075	-0.004	0.02	-0.042	-0.024	0.008	-0.038
0.771433	-0.053	-0.011	-0.074	-0.01	0.022	-0.037	-0.026	-0.009	-0.041
0.784079	-0.049	-0.02	-0.08	-0.008	0.017	-0.04	-0.031	-0.004	-0.046
0.796725	-0.052	-0.016	-0.082	-0.002	0.025	-0.039	-0.026	-0.002	-0.042
0.809372	-0.035	-0.017	-0.083	0.002	0.019	-0.038	-0.022	-0.006	-0.041
0.822018	-0.011	-0.018	-0.077	0.016	0.012	-0.032	-0.019	-0.001	-0.028
0.834665	0.032	-0.011	-0.08	0.034	0.017	-0.028	-0.016	0.004	-0.022
0.847311	0.075	0.01	-0.078	0.055	0.034	-0.025	-0.004	-0.001	-0.003
0.859958	0.13	0.017	-0.07	0.075	0.054	-0.018	0.015	0.005	0.01
0.872604	0.159	0.036	-0.063	0.102	0.085	0.002	0.047	0.023	0.031
0.885251	0.195	0.07	-0.068	0.123	0.119	0.025	0.09	0.037	0.079
0.897897	0.244	0.092	-0.066	0.141	0.159	0.051	0.171	0.065	0.138
0.910543	0.284	0.1	-0.062	0.143	0.221	0.071	0.266	0.148	0.215
0.92319	0.299	0.1	-0.064	0.143	0.278	0.082	0.324	0.214	0.271
0.935836	0.268	0.086	-0.058	0.127	0.297	0.074	0.329	0.239	0.271
0.948483	0.222	0.074	-0.063	0.111	0.281	0.069	0.303	0.232	0.249
0.961129	0.178	0.058	-0.064	0.088	0.247	0.052	0.268	0.209	0.213
0.973776	0.147	0.05	-0.066	0.08	0.207	0.038	0.226	0.188	0.181
0.986422	0.117	0.038	-0.074	0.074	0.182	0.026	0.201	0.174	0.173
0.999068	0.098	0.033	-0.087	0.069	0.154	0.015	0.186	0.156	0.156
1.01171	0.077	0.029	-0.089	0.071	0.14	0.015	0.192	0.162	0.146
1.02436	0.08	0.025	-0.087	0.071	0.128	0.005	0.194	0.165	0.139
1.03701	0.079	0.025	-0.089	0.072	0.121	-0.006	0.197	0.178	0.14
1.04965	0.079	0.014	-0.086	0.07	0.12	-0.002	0.205	0.183	0.145
1.0623	0.075	0.019	-0.091	0.068	0.122	-0.002	0.214	0.197	0.151
1.07495	0.086	0.024	-0.098	0.069	0.12	0	0.226	0.208	0.169
1.08759	0.1	0.026	-0.092	0.07	0.118	0.003	0.237	0.214	0.179
1.10024	0.108	0.027	-0.099	0.079	0.121	0.003	0.242	0.219	0.2
1.11289	0.131	0.03	-0.097	0.08	0.124	0.005	0.258	0.243	0.225
1.12553	0.144	0.027	-0.091	0.08	0.127	0.008	0.277	0.264	0.252
1.13818	0.17	0.021	-0.096	0.081	0.125	0.01	0.3	0.276	0.272
1.15083	0.178	0.03	-0.095	0.086	0.13	0.015	0.314	0.291	0.284
1.16347	0.202	0.029	-0.1	0.09	0.139	0.016	0.334	0.314	0.305
1.17612	0.212	0.029	-0.101	0.096	0.138	0.025	0.355	0.335	0.317
1.18876	0.234	0.033	-0.102	0.1	0.14	0.037	0.374	0.354	0.342
1.20141	0.26	0.04	-0.094	0.11	0.149	0.045	0.396	0.378	0.37
1.21406	0.293	0.045	-0.094	0.121	0.167	0.045	0.419	0.396	0.403
1.2267	0.329	0.05	-0.087	0.124	0.178	0.044	0.447	0.423	0.422
1.23935	0.384	0.05	-0.091	0.141	0.19	0.058	0.476	0.442	0.452
1.252	0.47	0.058	-0.088	0.157	0.206	0.07	0.509	0.473	0.483
1.26464	0.567	0.072	-0.086	0.183	0.232	0.093	0.548	0.508	0.517
1.27729	0.683	0.09	-0.082	0.217	0.259	0.114	0.595	0.547	0.553
1.28994	0.803	0.114	-0.085	0.268	0.287	0.135	0.653	0.587	0.595
1.30258	0.923	0.14	-0.083	0.317	0.336	0.166	0.714	0.647	0.657
1.31523	1.035	0.159	-0.079	0.393	0.381	0.2	0.794	0.702	0.72
1.32788	1.15	0.194	-0.068	0.513	0.436	0.247	0.905	0.792	0.819
1.34052	1.266	0.229	-0.066	0.661	0.51	0.308	1.052	0.902	0.95
1.35317	1.391	0.293	-0.071	0.865	0.598	0.383	1.222	1.053	1.117
1.36582	1.526	0.376	-0.067	1.112	0.73	0.485	1.455	1.245	1.317
1.37846	1.66	0.473	-0.062	1.395	0.902	0.618	1.711	1.474	1.568
1.39111	1.815	0.592	-0.056	1.798	1.122	0.782	1.981	1.727	1.829
1.40375	2.077	0.756	-0.048	2.599	1.405	0.984	2.263	1.985	2.079
1.4164	2.636	1.019	-0.044	4.392	1.833	1.229	2.626	2.266	2.361
1.42905	3.968	1.538	-0.035	8.378	2.7	1.611	3.296	2.639	2.858
1.44169	7.023	2.743	-0.031	15.351	4.581	2.401	4.69	3.399	3.944
1.45434	12.878	5.335	-0.032	24.728	8.868	4.018	7.484	5.171	6.13
1.46699	21.656	9.688	-0.028	34.995	16.241	7.085	12.277	8.352	10.258
1.47963	32.063	15.659	-0.019	43.003	26.117	12.089	18.481	13.279	15.875
1.49228	41.865	22.175	0	46.947	36.698	19.245	25.057	19.25	22.074
1.50493	48.423	27.623	0.012	46.685	44.766	27.565	30.222	25.013	27.24
1.51757	50.495	30.627	0.032	43.038	48.548	35.401	32.649	29.005	29.804
1.53022	48.356	30.951	0.058	37.345	48.214	40.727	32.331	30.458	29.631
1.54287	42.91	28.914	0.079	31.256	44.697	42.586	29.791	29.257	27.344
1.55551	36.427	25.627	0.108	25.643	39.255	41.452	26.029	26.264	23.743
1.56816	29.932	21.995	0.126	20.867	33.366	38.121	22.049	22.572	19.907
1.5808	24.203	18.429	0.13	16.952	27.921	33.649	18.396	18.863	16.33
1.59345	19.576	15.401	0.128	13.934	23.096	28.716	15.364	15.477	13.281
1.6061	15.848	12.886	0.117	11.517	19.173	24.171	12.997	12.726	10.797
1.61874	12.903	10.807	0.101	9.603	16.022	20.189	11.119	10.464	8.885
1.63139	10.534	9.141	0.095	8.087	13.437	16.94	9.628	8.644	7.334
1.64404	8.722	7.814	0.069	6.825	11.325	14.248	8.451	7.216	6.102
1.65668	7.259	6.711	0.056	5.779	9.663	12.044	7.557	6.058	5.117
1.66933	6.049	5.776	0.049	4.934	8.25	10.249	6.849	5.093	4.322
1.68198	5.044	5.002	0.033	4.222	7.07	8.76	6.274	4.299	3.671
1.69462	4.212	4.363	0.027	3.641	6.086	7.55	5.82	3.646	3.13
1.70727	3.511	3.818	0.017	3.16	5.264	6.523	5.495	3.093	2.687
1.71992	2.917	3.354	0.006	2.772	4.581	5.671	5.245	2.629	2.324
1.73256	2.437	2.952	-0.001	2.462	4.008	4.938	5.09	2.249	2.025
1.74521	2.04	2.612	0	2.214	3.514	4.337	5.025	1.918	1.795
1.75785	1.71	2.306	0.001	2.037	3.123	3.835	5.066	1.653	1.611
1.7705	1.445	2.048	-0.008	1.913	2.806	3.428	5.195	1.412	1.483
1.78315	1.234	1.833	-0.011	1.841	2.556	3.098	5.446	1.227	1.399
1.79579	1.057	1.644	-0.006	1.822	2.379	2.828	5.803	1.081	1.35
1.80844	0.918	1.489	0.005	1.879	2.234	2.593	6.295	1.003	1.294
1.82109	0.815	1.351	0.019	2.014	2.105	2.369	6.91	1.1	1.236
1.83373	0.731	1.225	0.042	2.246	1.991	2.189	7.614	1.724	1.186
1.84638	0.691	1.114	0.056	2.539	1.872	2.042	8.37	3.768	1.156
1.85903	0.696	1.026	0.074	2.81	1.77	1.922	8.999	7.436	1.193
1.87167	0.765	0.946	0.166	2.939	1.685	1.823	9.335	12.053	1.377
1.88432	0.876	0.881	0.55	2.894	1.605	1.744	9.258	16.012	1.998
1.89697	0.992	0.824	1.694	2.687	1.541	1.68	8.73	17.777	3.622
1.90961	1.075	0.757	4.261	2.372	1.48	1.627	7.953	17.51	6.755
1.92226	1.089	0.705	8.172	2.048	1.412	1.586	7.099	15.886	10.6
1.9349	1.048	0.666	11.949	1.747	1.338	1.566	6.26	13.67	14.167
1.94755	0.981	0.626	14.422	1.495	1.273	1.556	5.527	11.376	16.281
1.9602	0.89	0.606	15.183	1.291	1.186	1.552	4.877	9.345	16.692
1.97284	0.809	0.588	14.387	1.125	1.115	1.569	4.292	7.598	15.867
1.98549	0.756	0.586	12.796	1.01	1.055	1.594	3.73	6.114	14.292
1.99814	0.718	0.636	10.949	0.942	1.008	1.646	3.091	4.874	12.332
2.01078	0.706	0.712	9.163	0.918	1.003	1.73	2.4	3.73	10.361
2.02343	0.712	0.808	7.68	0.924	1.039	1.847	1.776	2.718	8.571
2.03608	0.784	0.927	6.392	1.007	1.096	2.034	1.367	1.886	7.097
2.04872	0.94	1.103	5.331	1.189	1.176	2.329	1.209	1.336	5.976
2.06137	1.124	1.334	4.48	1.376	1.33	2.782	1.206	1.025	5.114
2.07402	1.213	1.647	3.791	1.528	1.506	3.342	1.204	0.88	4.405
2.08666	1.185	2.013	3.281	1.626	1.64	3.944	1.092	0.785	3.743
2.09931	1.074	2.349	2.909	1.673	1.69	4.493	0.876	0.642	3.06
2.11195	0.917	2.581	2.652	1.662	1.653	4.924	0.614	0.459	2.379
2.1246	0.806	2.631	2.449	1.606	1.551	5.149	0.407	0.248	1.823
2.13725	0.765	2.525	2.237	1.529	1.458	5.157	0.332	0.092	1.482
2.14989	0.793	2.285	2.023	1.438	1.452	4.979	0.376	-0.013	1.305
2.16254	0.818	1.99	1.816	1.323	1.527	4.67	0.465	-0.061	1.192
2.17519	0.8	1.743	1.635	1.196	1.57	4.331	0.522	-0.028	1.148
2.18783	0.76	1.627	1.509	1.144	1.535	4.103	0.497	0.066	1.133
2.20048	0.74	1.67	1.441	1.173	1.428	3.96	0.438	0.191	1.084
2.21313	0.758	1.789	1.374	1.249	1.354	3.855	0.384	0.278	0.976
2.22577	0.773	1.893	1.258	1.299	1.33	3.745	0.335	0.308	0.835
2.23842	0.764	1.904	1.126	1.273	1.343	3.556	0.314	0.276	0.689
2.25107	0.729	1.818	1.047	1.185	1.336	3.297	0.291	0.226	0.584
2.26371	0.676	1.618	1.033	1.055	1.282	2.961	0.274	0.177	0.508
2.27636	0.606	1.403	1.061	0.921	1.184	2.557	0.253	0.144	0.461
2.289	0.529	1.196	1.08	0.804	1.057	2.183	0.241	0.124	0.431
2.30165	0.476	1.029	1.039	0.698	0.921	1.854	0.226	0.12	0.376
2.3143	0.43	0.899	0.961	0.626	0.807	1.576	0.21	0.105	0.319
2.32694	0.384	0.792	0.855	0.556	0.708	1.376	0.21	0.093	0.276
2.33959	0.354	0.707	0.727	0.493	0.632	1.207	0.198	0.066	0.23
2.35224	0.321	0.62	0.615	0.441	0.579	1.07	0.192	0.051	0.191
2.36488	0.288	0.54	0.533	0.388	0.532	0.95	0.177	0.048	0.169
2.37753	0.264	0.469	0.465	0.342	0.479	0.837	0.177	0.035	0.164
2.39018	0.234	0.403	0.411	0.303	0.426	0.737	0.169	0.032	0.154
2.40282	0.209	0.35	0.356	0.26	0.394	0.646	0.166	0.026	0.138
2.41547	0.192	0.302	0.309	0.23	0.35	0.555	0.169	0.021	0.128
2.42812	0.178	0.259	0.271	0.204	0.317	0.488	0.17	0.022	0.123
2.44076	0.168	0.233	0.235	0.191	0.291	0.436	0.165	0.022	0.12
2.45341	0.164	0.21	0.205	0.178	0.268	0.391	0.161	0.022	0.11
2.46606	0.155	0.197	0.183	0.172	0.25	0.346	0.158	0.023	0.106
2.4787	0.148	0.18	0.156	0.165	0.24	0.315	0.146	0.012	0.104
2.49135	0.146	0.169	0.138	0.156	0.231	0.289	0.139	0.017	0.098
